# Supplementary material for: Development of routing algorithms in networks-on-chip based on two-dimensional optimal circulant topologies
Source: Heliyon. 2020 Jan 15;6(1):e03183. doi: 10.1016/j.heliyon.2020.e03183 (PMC6962702; doi:10.1016/j.heliyon.2020.e03183)
Supplement: Multimedia component 1 [file mmc1.xlsx]

## Sheet: Theoretical data
Development of Routing Algorithms in Networks-on-Chip Based on Two-Dimensional Optimal Circulant Topologies
Aleksandr Yu. Romanov, Evgeny V. Lezhnev, Aleksandr Yu. Gluhih, Aleksandr A. Amerikanov
National Research University Higher School of Economics, Moscow, 34 Tallinskaya Ulitsa, 123458, Russian Federation
e-mail: a.romanov@hse.ru*, elezhnev@hse.ru, agluhih@hse.ru, aamerikanov@hse.ru
Supplementary data. Appendix 1 (A)
Table A1. Table routing algorithm for С(N; 1, s2). Theoretical data
Circulant	C(9; 1, 3)	C(16; 1, 6)	C(25; 1, 5)	C(36; 1, 8)	C(49; 1, 9)	C(64; 1, 14)	C(81; 1, 24)	C(100; 1, 18)
Node count (N)	9	16	25	36	49	64	81	100
Diameter (D)	2	3	3	4	5	6	6	7
Data in the packet (bit)	4	4	5	6	6	6	7	7
Theoretical data in a single router (bit)	27	48	75	108	147	192	243	300
Theoretical data in all network (bit)	243	768	1875	3888	7203	12288	19683	30000
											Fig. A1 Table routing algorithm for С(N; 1, s2). Theoretical calculations of memory usage
Table A2. Clockwise routing algorithm for С(N; 1, s2). Theoretical data
Circulant	C(9; 1, 3)	C(16; 1, 6)	C(25; 1, 5)	C(36; 1, 8)	C(49; 1, 9)	C(64; 1, 14)	C(81; 1, 24)	C(100; 1, 18)
Node count (N)	9	16	25	36	49	64	81	100
Diameter (D)	2	3	3	4	5	6	6	7
Data in the packet (bit)	4	4	5	6	6	6	7	7
Theoretical data in a single router (bit)	8	8	10	12	12	12	14	14
Theoretical data in all network (bit)	72	128	250	432	588	768	1134	1400
											Fig. A2. Clockwise routing algorithm for С(N; 1, s2). Theoretical calculations of memory usage
Table A3. Adaptive routing algorithm for С(N; 1, s2). Theoretical data
Circulant	C(9; 1, 3)	C(16; 1, 6)	C(25; 1, 5)	C(36; 1, 8)	C(49; 1, 9)	C(64; 1, 14)	C(81; 1, 24)	C(100; 1, 18)
Node count (N)	9	16	25	36	49	64	81	100
Diameter (D)	2	3	3	4	5	6	6	7
Data in the packet (bit)	4	4	5	6	6	6	7	7
Theoretical data in a single router (bit)	12	12	15	18	18	18	21	21
Theoretical data in all network (bit)	108	192	375	648	882	1152	1701	2100
											Fig. A3. Adaptive routing algorithm for С(N; 1, s2). Theoretical calculations of memory usage
Table A4. Algorithm for С(N; D, D+1). Theoretical data
Circulant	C(9; 2, 3)	C(16; 2, 3)	C(25; 3, 4)	C(36; 4, 5)	C(49; 4, 5)	C(64; 5, 6)	C(81; 6, 7)	C(100; 7, 8)
Node count (N)	9	16	25	36	49	64	81	100
Diameter (D)	4	4	5	6	6	6	7	7
Data in the packet (bit)	12	12	16	19	19	19	22	22
Theoretical data in a single router (bit)	28	28	40	48	48	48	56	56
Theoretical data in all network (bit)	252	448	1000	1728	2352	3072	4536	5600
											Fig. A4. Algorithm for С(N; D, D+1). Theoretical calculations of memory usage
Table A5. Аlgorithm for MС(s, k). Theoretical data
Circulant	MC(3,2)	MC(4,2)	MC(5,2)	MC(6,2)	MC(7,2)	MC(8,2)	MC(9,2)	MC(10,2)
Equal circulant	C(9; 1, 3)	C(16; 1, 4)	C(25;1, 5)	C(36; 1, 6)	C(49; 1, 7)	C(64; 1, 8)	C(81; 1, 9)	C(100; 1, 10)
Node count (N)	9	16	25	36	49	64	81	100
Diameter (D)	2	3	4	5	6	7	8	9
Data in the packet (bit)	4	4	5	6	6	6	7	7
Theoretical data in a single router (bit)	27	33	33	39	39	39	39	45
Theoretical data in all network (bit)	243	528	825	1404	1911	2496	3159	4500
											Fig. A5. Аlgorithm for MС(s, k). Theoretical calculations of memory usage
