# Supplementary material for: Development of routing algorithms in networks-on-chip based on two-dimensional optimal circulant topologies
Source: Heliyon. 2020 Jan 15;6(1):e03183. doi: 10.1016/j.heliyon.2020.e03183 (PMC6962702; doi:10.1016/j.heliyon.2020.e03183)
Supplement: Multimedia component 1 — : [file mmc2.xlsx]

## Sheet: Practical data
Development of Routing Algorithms in Networks-on-Chip Based on Two-Dimensional Optimal Circulant Topologies
Aleksandr Yu. Romanov, Evgeny V. Lezhnev, Aleksandr Yu. Gluhih, Aleksandr A. Amerikanov
National Research University Higher School of Economics, Moscow, 34 Tallinskaya Ulitsa, 123458, Russian Federation
e-mail: a.romanov@hse.ru*, elezhnev@hse.ru, agluhih@hse.ru, aamerikanov@hse.ru
Supplementary data. Appendix 2 (B)
Table B1. Table routing algorithm for С(N; 1, s2). Practical data
Circulant	C(9; 1, 3)	C(16; 1, 6)	C(25; 1, 5)	C(36; 1, 8)	C(49; 1, 9)	C(64; 1, 14)	C(81; 1, 24)	C(100; 1, 18)
Node count (N)	9	16	25	36	49	64	81	100
Diameter (D)	2	3	3	4	5	6	6	7
Data in the packet (bit)	4	4	5	6	6	6	7	7
Single router (ALM)	41	58	87	115	147	184	230	276
Single router (LE)	102.5	145	217.5	287.5	367.5	460	575	690
Single router (REG)	54	75	107	144	183	228	284	341
All network (ALM)	205	187	536	1019	1707	2788	4622	6106
All network (LE)	512.5	467.5	1340	2547.5	4267.5	6970	11555	15265
All network (REG)	294	820	1976	4097	7442	12476	20057	30429
										Fig. B1. Table routing algorithm for С(N; 1, s2). REG usage											Fig. B2. Table routing algorithm for С(N; 1, s2). ALM usage
Table B2. Clockwise routing algorithm for С(N; 1, s2). Practical data
Circulant	C(9; 1, 3)	C(16; 1, 6)	C(25; 1, 5)	C(36; 1, 8)	C(49; 1, 9)	C(64; 1, 14)	C(81; 1, 24)	C(100; 1, 18)
Node count (N)	9	16	25	36	49	64	81	100
Diameter (D)	2	3	3	4	5	6	6	7
Data in the packet (bit)	4	4	5	6	6	6	7	7
Single router (ALM)	54	58	73	86	101	114	125	134
Single router (LE)	135	145	182.5	215	252.5	285	312.5	335
Single router (REG)	13	15	24	26	29	31	34	38
All network (ALM)	99	301	742	1354	2042	3230	4839	6324
All network (LE)	247.5	752.5	1855	3385	5105	8075	12097.5	15810
All network (REG)	102	315	674	1048	1738	2419	3548	4857
										Fig. B3. Clockwise routing algorithm for С(N; 1, s2). REG usage											Fig. B4. Clockwise routing algorithm for С(N; 1, s2). ALM usage
Table B3. Adaptive routing algorithm for С(N; 1, s2). Practical data
Circulant	C(9; 1, 3)	C(16; 1, 6)	C(25; 1, 5)	C(36; 1, 8)	C(49; 1, 9)	C(64; 1, 14)	C(81; 1, 24)	C(100; 1, 18)
Node count (N)	9	16	25	36	49	64	81	100
Diameter (D)	2	3	3	4	5	6	6	7
Data in the packet (bit)	4	4	5	6	6	6	7	7
Single router (ALM)	456	568	731	920	978	1069	1121	1153
Single router (LE)	1140	1420	1827.5	2300	2445	2672.5	2802.5	2882.5
Single router (REG)	10	12	12	14	14	14	15	15
All network (ALM)	1933	4737	11491	22025	30709	48671	65825	83938
All network (LE)	4832.5	11842.5	28727.5	55062.5	76772.5	121678	164562	209845
All network (REG)	81	210	301	546	664	988	1356	1662
										Fig. B5. Adaptive routing algorithm for С(N; 1, s2). REG usage											Fig. B6. Adaptive routing algorithm for С(N; 1, s2). ALM usage
Table B4. Algorithm for С(N; D, D+1). Practical data
Circulant	C(9; 2, 3)	C(16; 2, 3)	C(25; 3, 4)	C(36; 4, 5)	C(49; 4, 5)	C(64; 5, 6)	C(81; 6, 7)	C(100; 7, 8)
Node count (N)	9	16	25	36	49	64	81	100
Diameter (D)	4	4	5	6	6	6	7	7
Data in the packet (bit)	12	12	16	19	19	19	22	22
Single router (ALM)	156	189	241	297	368	435	519	602
Single router (LE)	390	473	603	993	920	1088	1298	1505
Single router (REG)	31	35	47	58	62	67	75	81
All network (ALM)	1511	3192	6257	10959	18318	28157	42333	60516
All network (LE)	3778	7908	15643	27398	45795	70393	105833	151290
All network (REG)	322	617	1284	2215	3186	4506	6312	8327
										Fig. B7. Algorithm for С(N; D, D+1). REG usage											Fig. B8. Algorithm for С(N; D, D+1). ALM usage
Table B5. Аlgorithm for MС(s, k). Practical data
Circulant	MC(3,2)	MC(4,2)	MC(5,2)	MC(6,2)	MC(7,2)	MC(8,2)	MC(9,2)	MC(10,2)
Equal circulant	C(9; 1, 3)	C(16; 1, 4)	C(25;1, 5)	C(36; 1, 6)	C(49; 1, 7)	C(64; 1, 8)	C(81; 1, 9)	C(100; 1, 10)
Node count (N)	9	16	25	36	49	64	81	100
Diameter (D)	2	3	4	5	6	7	8	9
Data in the packet (bit)	4	4	5	6	6	6	7	7
Single router (ALM)	45	56	73	92	97	106	112	115
Single router (LE)	113	140	183	32	243	265	280	288
Single router (REG)	34	41	44	47	48	56	58	63
All network (ALM)	275	732	1121	2906	3774	8157	11121	14278
All network (LE)	688	1830	2803	7265	9435	20393	27803	35695
All network (REG)	293	605	1000	1558	2118	3275	4151	5076
										Fig. B9. Аlgorithm for MС(s, k). REG usage											Fig. B10. Аlgorithm for MС(s, k). ALM usage
